# Supplementary material for: Benchmarking of methods to analyse data derived from GBS-MeDIP
Source: BMC Bioinformatics. 2026 Jan 19;27:17. doi: 10.1186/s12859-025-06330-x (PMC12829230; doi:10.1186/s12859-025-06330-x)
Supplement: Supplementary file 1 — Supplementary Material 1 [file 12859_2025_6330_MOESM1_ESM.xlsx]

## Sheet: Summary
	Maximum Likelihood with FDR test correction	Quasi-likelihood with FDR correction	Moderated t-test with FDR correction	Mann whitney with FDR correction	Maximum Likelihood with Bonferroni correction	Quasi-likelihood with Bonferroni correction	Moderated t-test with Bonferroni correction	Mann whitney with Bonferroni correction
Recall	0.674145	0.674211	0.712171	0.942895	0.558553	0.558553	0.592303	0.849239
Accuracy	0.634211	0.634269	0.664444	0.846492	0.546608	0.546608	0.572222	0.776534
Precision	0.887263	0.887273	0.888169	0.890722	0.890591	0.890591	0.889537	0.893932

## Sheet: Accuracy
Accuracy
Maximum Likelihood with FDR test correction	Quasi-likelihood with FDR correction	Maximum Likelihood with Observational weigths with FDR correction	Quasi-likelihood with Observational weigths with FDR correction	Moderated t-test with FDR correction	Mann whitney with FDR correction	Maximum Likelihood with Bonferroni correction	Quasi-likelihood with Bonferroni correction	Moderated t-test with Bonferroni correction	Mann whitney with Bonferroni correction
0.634211	0.634269	0.634211	0.634269	0.664444	0.846492	0.546608	0.546608	0.572222	0.776534
Accuracy
Maximum Likelihood with FDR test correction	Quasi-likelihood with FDR correction	Moderated t-test with FDR correction	Mann whitney with FDR correction	Maximum Likelihood with Bonferroni correction	Quasi-likelihood with Bonferroni correction	Moderated t-test with Bonferroni correction	Mann whitney with Bonferroni correction
0.634211	0.634269	0.664444	0.846492	0.546608	0.546608	0.572222	0.776534

## Sheet: Precision
Precision
Maximum Likelihood with FDR test correction	Quasi-likelihood with FDR correction	Maximum Likelihood with Observational weigths with FDR correction	Quasi-likelihood with Observational weigths with FDR correction	Moderated t-test with FDR correction	Mann whitney with FDR correction	Maximum Likelihood with Bonferroni correction	Quasi-likelihood with Bonferroni correction	Moderated t-test with Bonferroni correction	Mann whitney with Bonferroni correction
0.887263	0.887273	0.887263	0.887273	0.888169	0.890722	0.890591	0.890591	0.889537	0.893932
Precision
Maximum Likelihood with FDR test correction	Quasi-likelihood with FDR correction	Moderated t-test with FDR correction	Mann whitney with FDR correction	Maximum Likelihood with Bonferroni correction	Quasi-likelihood with Bonferroni correction	Moderated t-test with Bonferroni correction	Mann whitney with Bonferroni correction
0.887263	0.887273	0.888169	0.890722	0.890591	0.890591	0.889537	0.893932

## Sheet: Recall
Recall
Maximum Likelihood with FDR test correction	Quasi-likelihood with FDR correction	Maximum Likelihood with Observational weigths with FDR correction	Quasi-likelihood with Observational weigths with FDR correction	Moderated t-test with FDR correction	Mann whitney with FDR correction	Maximum Likelihood with Bonferroni correction	Quasi-likelihood with Bonferroni correction	Moderated t-test with Bonferroni correction	Mann whitney with Bonferroni correction
0.674145	0.674211	0.674145	0.674211	0.712171	0.942895	0.558553	0.558553	0.592303	0.849239
Recall
Maximum Likelihood with FDR test correction	Quasi-likelihood with FDR correction	Moderated t-test with FDR correction	Mann whitney with FDR correction	Maximum Likelihood with Bonferroni correction	Quasi-likelihood with Bonferroni correction	Moderated t-test with Bonferroni correction	Mann whitney with Bonferroni correction
0.674145	0.674211	0.712171	0.942895	0.558553	0.558553	0.592303	0.849239

## Sheet: AUC
Maximum likelihood with FDR correction	Maximum likelihood with Bonferroni correction	Maximum likelihood with observational weights with FDR correction	Quasi likelihood with FDR correction	Quasi likelihood with Bonferroni correction	Quasi likelihood with observational weights with FDR correction	Moderated t test with FDR correction	Moderated t test with Bonferroni correction	Mann Withney with FDR correction	Mann Withney with Bonferroni correction
0.470112	0.465096	0.470114	0.470759	0.465741	0.470759	0.481484	0.474447	0.648807	0.646406
Maximum likelihood with FDR correction	Maximum likelihood with Bonferroni correction	Quasi likelihood with FDR correction	Quasi likelihood with Bonferroni correction	Moderated t test with FDR correction	Moderated t test with Bonferroni correction	Mann Withney with FDR correction	Mann Withney with Bonferroni correction
0.470112	0.465096	0.470759	0.465741	0.481484	0.474447	0.648807	0.646406

## Sheet: Basic statistics on windows
Comparision of epigenome of Brazilian Gallus gallus vs Swedish Gallus gallus
Individuals	Individual 1, group A	Individual 2, group A	Individual 3, group A	Individual 4, group A	Individual 5, group A	Individual 6, group A	Indivual 1, group B	Indivual 2, group B	Indivual 3, group B	Indivual 4, group B	Indivual 5, group B	Indivual 6, group B
Assigned paired reads into windows	1409948	1032896	2520517	627838	1590030	1467273	1207382	780309	1442130	767878	2158307	2146276
Unassigned_Unmapped	0	0	0	0	0	0	0	0	0	0	0	0
Unassigned_Read_Type	0	0	0	0	0	0	0	0	0	0	0	0
Unassigned_Singleton	0	0	0	0	0	0	0	0	0	0	0	0
Unassigned_MappingQuality	0	0	0	0	0	0	0	0	0	0	0	0
Unassigned_Chimera	0	0	0	0	0	0	0	0	0	0	0	0
Unassigned_FragmentLength	0	0	0	0	0	0	0	0	0	0	0	0
Unassigned_Duplicate	0	0	0	0	0	0	0	0	0	0	0	0
Unassigned_MultiMapping	0	0	0	0	0	0	0	0	0	0	0	0
Unassigned_Secondary	0	0	0	0	0	0	0	0	0	0	0	0
Unassigned_NonSplit	0	0	0	0	0	0	0	0	0	0	0	0
Unassigned_NoFeatures	17911	20430	53957	21690	27089	30474	793	647	928	822	1768	950
Unassigned_Overlapping_Length	0	0	0	0	0	0	0	0	0	0	0	0
Unassigned_Ambiguity	450974	397171	1153735	244184	549805	528760	287552	203958	356617	201553	577706	552088
	Group A						Group B
Average assigned paired reads into windows	1441417						1417047
Standard deviation of assigned paired reads into windows	579799						570480
Median of assigned paired reads into windows	1.43861e+06						1324756
Total number of reads	12144682						10687664
Comparision of high and low fertility pigs
Individuals	High fertility individual	High fertility individual	High fertility individual	High fertility individual	High fertility individual	High fertility individual	High fertility individual	High fertility individual	High fertility individual	High fertility individual	High fertility individual	High fertility individual	High fertility individual	High fertility individual	High fertility individual	Low fertility individual	Low fertility individual	Low fertility individual	Low fertility individual	Low fertility individual	Low fertility individual	Low fertility individual	Low fertility individual	Low fertility individual	Low fertility individual	Low fertility individual
Assigned	505127	156847	157240	174972	247835	246627	223864	279927	145887	118303	57693	109827	176702	176296	100737	191497	122570	111033	114100	170658	166074	126515	115013	206378	168639	157688
Unassigned_Unmapped	0	0	0	0	0	0	0	0	0	0	0	0	0	0	0	0	0	0	0	0	0	0	0	0	0	0
Unassigned_Read_Type	0	0	0	0	0	0	0	0	0	0	0	0	0	0	0	0	0	0	0	0	0	0	0	0	0	0
Unassigned_Singleton	0	0	0	0	0	0	0	0	0	0	0	0	0	0	0	0	0	0	0	0	0	0	0	0	0	0
Unassigned_MappingQuality	0	0	0	0	0	0	0	0	0	0	0	0	0	0	0	0	0	0	0	0	0	0	0	0	0	0
Unassigned_Chimera	0	0	0	0	0	0	0	0	0	0	0	0	0	0	0	0	0	0	0	0	0	0	0	0	0	0
Unassigned_FragmentLength	0	0	0	0	0	0	0	0	0	0	0	0	0	0	0	0	0	0	0	0	0	0	0	0	0	0
Unassigned_Duplicate	0	0	0	0	0	0	0	0	0	0	0	0	0	0	0	0	0	0	0	0	0	0	0	0	0	0
Unassigned_MultiMapping	0	0	0	0	0	0	0	0	0	0	0	0	0	0	0	0	0	0	0	0	0	0	0	0	0	0
Unassigned_Secondary	0	0	0	0	0	0	0	0	0	0	0	0	0	0	0	0	0	0	0	0	0	0	0	0	0	0
Unassigned_NonSplit	0	0	0	0	0	0	0	0	0	0	0	0	0	0	0	0	0	0	0	0	0	0	0	0	0	0
Unassigned_NoFeatures	0	74624	74068	90387	123795	135525	119789	0	72262	64481	32149	56185	91504	90823	50908	100495	62083	56028	53204	87450	87245	65397	59149	103550	84594	84998
Unassigned_Overlapping_Length	0	0	0	0	0	0	0	0	0	0	0	0	0	0	0	0	0	0	0	0	0	0	0	0	0	0
Unassigned_Ambiguity	126804	35346	43317	35661	60943	48598	46955	105944	28832	25401	11689	22501	34452	43900	21751	45141	25290	23188	24360	41316	29509	27358	26694	51464	37250	33073
Average assigned paired reads into windows	191859															150015
Standard deviation of assigned paired reads into windows	102238															32089.9
Median of assigned paired reads into windows	174972															157688
Total number of reads	4646478															2859001
Comparision of epigenome of pitbull vs wolf
Status	Pitbull	Pitbull	Pitbull	Wolf	Wolf	Wolf
Assigned	2415631	5057354	236084	137190	218434	897254
Unassigned_Unmapped	0	0	0	0	0	0
Unassigned_Read_Type	0	0	0	0	0	0
Unassigned_Singleton	0	0	0	0	0	0
Unassigned_MappingQuality	0	0	0	0	0	0
Unassigned_Chimera	0	0	0	0	0	0
Unassigned_FragmentLength	0	0	0	0	0	0
Unassigned_Duplicate	0	0	0	0	0	0
Unassigned_MultiMapping	0	0	0	0	0	0
Unassigned_Secondary	0	0	0	0	0	0
Unassigned_NonSplit	0	0	0	0	0	0
Unassigned_NoFeatures	0	0	0	0	89687	229665
Unassigned_Overlapping_Length	0	0	0	0	0	0
Unassigned_Ambiguity	1779420	3570598	179034	76470	106534	546634
Average assigned paired reads into windows	2.56969e+06			417626
Standard deviation of assigned paired reads into windows	1.97129e+06			340766
Median of assigned paired reads into windows	2415631			218434
Total number of reads	13238121			2301868
